# Supplementary material for: Orthrus: a Pumilio-family gene involved in fruiting body and dark stipe development in Coprinopsis cinerea
Source: Front Fungal Biol. 2025 Jul 30;6:1633301. doi: 10.3389/ffunb.2025.1633301 (PMC12344735; doi:10.3389/ffunb.2025.1633301)
Supplement: Supplementary Table S1 — Sequences of crRNAs used for the disruption through Cas9 cleavage and primers used for plasmid construction, transformant screening, and qPCR. [file Table1.xlsx]

## Sheet: Munka1
crRNAs
ort2_cr1	rArGrArGrUrGrCrCrUrCrCrCrUrArU
ort2_cr2	rUrCrArArCrArArArUrArUrUrGrCrA
Primers for the amplification of the deletion plasmid fragments
ort2_UHA_F	TGCATGCCTGCAGGTCGACTGGAGGGGCTATTTGCGATCGGTACG
ort2_UHA_R	AGTTGCTTCGCACTCTGCAGCGGAAAGTAAAA
ort2_PABA_F	CTGCAGAGTGCGAAGCAACTGAAGGAGCG
ort2_PABA_R	CATCGGAGCTTTCTTCTGGCATCTTTCCTCCGAC
ort2_DHA_F	GCCAGAAGAAAGCTCCGATGTTAACTTCGCTATATGA
ort2_DHA_R	GGTACCCGGGGATCCTCTAGATCATTCGGGTAGTACGACGT
ort2_vector_F	CTAGAGGATCCCCGGGTACC
ort2_vector_R	AGTCGACCTGCAGGCATG
Checking primers
ort2_out_check_F	CCCACATGCTGCCAAATTGCTTG
ort2_out_check_R	TTGCACTGGCTGATACGCTCCA
ort2_inner_check_F	CCGAGATAACTATGGTTGCCGCG
ort2_inner_check_R	CTGAGGCTCCTCTGCCAAAGTC
Primers for the amplification of the overexpression plasmid fragments
ort2OE_hsp3P_F	GCTCGGTACCCGGGGATCCTGAGCAGGGCCCAGG
ort2OE_hsp3P_R	CCGAATTGGAGGAGTGGCATCGTGTTTGCGATAGGTTGATTGA
ort2OE_gen_F	ATCAACCTATCGCAAACACGATGCCACTCCTCCAATTCGG
ort2OE_gen_R	ACGCTCCTTCAGTTGCTTCGTCGTATGCTGATTGTTGGCCACC
ort2OE_PABA_F	GGCCAACAA TCAGCATACGACGAAGCAACTGAAGGAGCG
ort2OE_PABA_R	TGCCTGCAGGTCGACTCTAGTTCTTCTGGCATCTTTCCTCCGACG
ort2OE_vector_F	GAGGAAAGATGCCAGAAGAACTAGAGTCGACCTGCAGGCA
ort2OE_vector_R	GCAACTCCTGGGCCCTGCTCAGGATCCCCGGGTACCG
OE qPCR primers
tub_RT_F	AACGACCTCCAGCTTGAAT
tub_RT_R	GTGAGTGGGTGATCTGGAAG
ort2_RT_F	CCTTTGCTTAAATCCCTTCCAGA
ort2_RT_R	TCACCTTCAGTTCCGCATCA
Primers for qPCR assessment of relative mtDNA abundance
NADHdeh_384263_RTF	ACATCAGAGAAGAGTAGGACCA
NADHdeh_384263_RTR	TCAGATATTGCTAAACCTTGTCCA
tubulin_393528_RTF	CAGAACGTCCAGAACAAGAACT
tubulin_393528_RTR	TGAACTCCATCTCGTCCATACC
