# Supplementary material for: Orthrus: a Pumilio-family gene involved in fruiting body and dark stipe development in Coprinopsis cinerea
Source: Front Fungal Biol. 2025 Jul 30;6:1633301. doi: 10.3389/ffunb.2025.1633301 (PMC12344735; doi:10.3389/ffunb.2025.1633301)
Supplement: Supplementary Table S2 — Raw qPCR data for the examination of ort2 expression in Δort2 disruptants. [file Table2.xlsx]

## Sheet: Munka1
Ct values measured by qPCR
	WT.1	WT.2	Δort2(6).1	Δort2(6).2	Δort2(13).1	Δort2(13).2	Δort2(13).3	Δort2(14).1	Δort2(14).2	Δort2(18).1	Δort2(18).2	Δort2(18).3
ort2	N/A	32.34	N/A	N/A	N/A	N/A	N/A	N/A	N/A	N/A	N/A	N/A
ort2	N/A	31.94	N/A	N/A	N/A	N/A	N/A	N/A	N/A	N/A	N/A	N/A
tubulin	23.14	19.96	20.02	16.81	21.65	19.52	24.58	18.48	21.58	20.73	20.61	21.68
tubulin	24.25	19.87	19.91	16.84	21.29	20.14	26.69	18.45	22.39	18.85	20	20.12
Legend
.1 .2 and .3	independent extracts from the same strain (biological replicates)
2 ort2 and 2 tubulin rows	technical replicates on the plate
