# Supplementary material for: Orthrus: a Pumilio-family gene involved in fruiting body and dark stipe development in Coprinopsis cinerea
Source: Front Fungal Biol. 2025 Jul 30;6:1633301. doi: 10.3389/ffunb.2025.1633301 (PMC12344735; doi:10.3389/ffunb.2025.1633301)
Supplement: Supplementary Table S3 — Raw qPCR data and fold-changes in ort2 expression in ort2OE strains relative to the parent strain. [file Table3.xlsx]

## Sheet: Munka1
RT-qPCR expression data of the ort2OE transformants
Measurement 1
	ort2	tubulin	ΔCt	ΔΔCt	FC=2^(-ΔΔCt)
WT	32.07	21.14	10.93
ort2OE(7)	28.54	18.41	10.13	-0.8	1.7411	Strain selected for preliminary phenotying
ort2OE(8)	29.87	18.57	11.3	0.37	0.773782
ort2OE(10)	24.42	16.33	8.09	-2.84	7.1602	Strain selected for preliminary and large-scale phenotying
ort2OE(11)	28.6	19.16	9.44	-1.49	2.80889
ort2OE(13)	27.37	17.88	9.49	-1.44	2.71321
ort2OE(14)	26.73	16.88	9.85	-1.08	2.11404
Measurement 2
	ort2	tubulin	ΔCt	ΔΔCt	FC=2^(-ΔΔCt)
WT	30.01	21.96	7.84
WT	29.55	21.92
ort2OE(7)	28.39	19.5	8.765	0.925	0.526681	Strain selected for preliminary phenotying
ort2OE(7)	28.19	19.55
ort2OE(8)	28.75	19.7	9.15	1.31	0.403321
ort2OE(8)	29.01	19.76
ort2OE(10)	25.05	17.74	7.11	-0.73	1.65864	Strain selected for preliminary and large-scale phenotying
ort2OE(10)	24.54	17.63
ort2OE(11)	28.34	20.2	8.135	0.295	0.815072
ort2OE(11)	28.47	20.34
ort2OE(13)	28.1	18.87	9.15	1.31	0.403321
ort2OE(13)	27.96	18.89
ort2OE(14)	27.06	17.79	9.435	1.595	0.331022
ort2OE(14)	27.42	17.82
Measurement 3
	ort2	tubulin	ΔCt	ΔΔCt	FC=2^(-ΔΔCt)
WT	34.05	22.34	10.45
WT	31.27	22.08
ort2OE(7)	29.23	19.5	9.81	-0.64	1.55833	Strain selected for preliminary phenotying
ort2OE(7)	29.54	19.65
ort2OE(8)	30.98	19.94	10.85	0.4	0.757858
ort2OE(8)	30.5	19.84
ort2OE(10)	26.14	17.51	8.605	-1.845	3.59253	Strain selected for preliminary and large-scale phenotying
ort2OE(10)	26.27	17.69
ort2OE(11)	30.02	20.96	9.17	-1.28	2.42839
ort2OE(11)	30.21	20.93
ort2OE(13)	29.58	19.07	10.19	-0.26	1.19748
ort2OE(13)	29.13	19.26
ort2OE(14)	28.79	18.05	10.795	0.345	0.787308
ort2OE(14)	29.12	18.27
