# Supplementary material for: Orthrus: a Pumilio-family gene involved in fruiting body and dark stipe development in Coprinopsis cinerea
Source: Front Fungal Biol. 2025 Jul 30;6:1633301. doi: 10.3389/ffunb.2025.1633301 (PMC12344735; doi:10.3389/ffunb.2025.1633301)
Supplement: Supplementary Table S4 — Gene Ontology terms significantly (p < 0.05) enriched among putative Ort2 targets belonging to the most significant recognition motif predicted by the species-aware language model. [file Table4.xlsx]

## Sheet: Munka1
	ONTOLOGY	ID	Description	GeneRatio	BgRatio	RichFactor	FoldEnrichment	zScore	pvalue	p.adjust	qvalue	geneID	Count
GO:0022836	MF	GO:0022836	gated channel activity	6/336	16/5942	0.375	6.631696429	5.521934775	0.0001543227854	0.03526275647	0.03395101279	CopciAB_499740.T0/CopciAB_478386.T0/CopciAB_461610.T0/CopciAB_382283.T0/CopciAB_357053.T0/CopciAB_30849.T0	6
GO:0022839	MF	GO:0022839	monoatomic ion-gated channel activity	6/336	16/5942	0.375	6.631696429	5.521934775	0.0001543227854	0.03526275647	0.03395101279	CopciAB_499740.T0/CopciAB_478386.T0/CopciAB_461610.T0/CopciAB_382283.T0/CopciAB_357053.T0/CopciAB_30849.T0	6
GO:0071944	CC	GO:0071944	cell periphery	35/251	318/4232	0.1100628931	1.855721767	3.983804458	0.0001976637003	0.04089769359	0.04089769359	CopciAB_73272.T0/CopciAB_559334.T0/CopciAB_545650.T0/CopciAB_543646.T0/CopciAB_540317.T0/CopciAB_505644.T0/CopciAB_499740.T0/CopciAB_498732.T0/CopciAB_498562.T0/CopciAB_493610.T0/CopciAB_493583.T0/CopciAB_492974.T0/CopciAB_485193.T0/CopciAB_468406.T0/CopciAB_461610.T0/CopciAB_461481.T0/CopciAB_449677.T0/CopciAB_439325.T0/CopciAB_438977.T0/CopciAB_436813.T0/CopciAB_421651.T0/CopciAB_417654.T0/Copc…	35
GO:0005886	CC	GO:0005886	plasma membrane	26/251	214/4232	0.1214953271	2.048478981	3.952063679	0.0003007183352	0.04089769359	0.04089769359	CopciAB_73272.T0/CopciAB_559334.T0/CopciAB_545650.T0/CopciAB_543646.T0/CopciAB_499740.T0/CopciAB_498562.T0/CopciAB_493610.T0/CopciAB_493583.T0/CopciAB_492974.T0/CopciAB_485193.T0/CopciAB_468406.T0/CopciAB_461610.T0/CopciAB_461481.T0/CopciAB_449677.T0/CopciAB_439325.T0/CopciAB_438977.T0/CopciAB_421651.T0/CopciAB_417654.T0/CopciAB_361288.T0/CopciAB_359179.T0/CopciAB_357468.T0/CopciAB_357053.T0/Copc…	26
GO:0140657	MF	GO:0140657	ATP-dependent activity	35/336	337/5942	0.1038575668	1.836671612	3.871284102	0.0002911533175	0.04435235537	0.04270248657	CopciAB_545650.T0/CopciAB_540517.T0/CopciAB_540189.T0/CopciAB_516746.T0/CopciAB_500620.T0/CopciAB_500564.T0/CopciAB_500316.T0/CopciAB_495203.T0/CopciAB_494863.T0/CopciAB_493610.T0/CopciAB_488369.T0/CopciAB_462946.T0/CopciAB_451223.T0/CopciAB_449882.T0/CopciAB_446556.T0/CopciAB_439073.T0/CopciAB_438977.T0/CopciAB_438145.T0/CopciAB_438081.T0/CopciAB_436985.T0/CopciAB_436862.T0/CopciAB_436798.T0/Cop…	35
