# Supplementary material for: Orthrus: a Pumilio-family gene involved in fruiting body and dark stipe development in Coprinopsis cinerea
Source: Front Fungal Biol. 2025 Jul 30;6:1633301. doi: 10.3389/ffunb.2025.1633301 (PMC12344735; doi:10.3389/ffunb.2025.1633301)
Supplement: Supplementary Table S5 — Raw data and calculation of relative mtDNA abundance in ort2 mutants. [file Table5.xlsx]

## Sheet: Sheet1
Plate 1
			WT					ort2OE					Δort2(6)
		water control	extract 1	extract 2	extract 3	extract 4	extract 5	extract 1	extract 2	extract 3	extract 4	extract 5	extract 1	extract 2	extract 3	extract 4	extract 5
	nucl	N/A	17.15	17.98	17.81	17.81	18.26	17.5	18.72	18.98	18.94	16.93	18.35	17.3	17.05	18.95	18.17
	nucl	N/A	16.8	17.53	17.63	17.84	18.25	17.17	18.65	18.77	18.72	16.82	18.29	17.09	17.01	18.6	18.14
	mt	34.61	10.07	9.92	10.24	10.33	10.93	10.25	11.68	12.05	12.14	9.89	11.27	9.66	9.78	11.84	11.01
	mt	35.16	10.08	9.99	11.22	10.13	10.46	10.22	11.53	12.16	12.33	9.97	11.34	9.78	9.83	12.09	10.92
	ΔCt = avg(mito) - avg(nucl)		-6.9	-7.8	-6.99	-7.595	-7.56	-7.1	-7.08	-6.77	-6.595	-6.945	-7.015	-7.475	-7.225	-6.81	-7.19
	avg(ΔCt)		-7.369					-6.898					-7.143
	D(ΔCt)		0.399036					0.214668					0.248209
	"FC"							1.38607					1.16959
Plate 2
			WT					Δort2(13)					Δort2(14)					Δort2(18)
		water control	extract 1	extract 2	extract 3	extract 4	extract 5	extract 1	extract 2	extract 3	extract 4	extract 5	extract 1	extract 2	extract 3	extract 4	extract 5	extract 1	extract 2	extract 3	extract 4	extract 5
	nucl	N/A	17.38	17.92	17.6	17.89	18.27	19.19	16.8	17.4	16.73	17.12	18.65	16.77	17.66	18.08	18.05	17.77	16.79	17.18	17.25	16.94
	nucl	N/A	17.37	17.44	17.46	17.84	18.11	18.9	16.71	17.31	17.08	17.2	18.72	16.9	17.64	18.31	18.22	17.76	16.74	17.11	17.31	16.89
	mito	36.99	9.82	9.8	10.2	10.25	10.75	11.79	9.07	9.78	9.6	9.15	10.93	9.09	10.15	10.41	10.56	10.47	9.36	9.69	10.05	9.4
	mito	37.15	10	9.89	10.26	10.04	10.91	11.61	9	9.98	9.52	9.72	11.05	9.21	10.22	10.48	10.67	10.54	9.45	9.74	10.15	9.5
	ΔCt = avg(mito) - avg(nucl)		-7.465	-7.835	-7.3	-7.72	-7.36	-7.345	-7.72	-7.475	-7.345	-7.725	-7.695	-7.685	-7.465	-7.75	-7.52	-7.26	-7.36	-7.43	-7.18	-7.465
	avg(ΔCt)		-7.536					-7.522					-7.623					-7.339
	D(ΔCt)		0.231824					0.190578					0.123217					0.118448
	"FC"							1.00975					0.941478					1.14631
