# Supplementary material for: Orthrus: a Pumilio-family gene involved in fruiting body and dark stipe development in Coprinopsis cinerea
Source: Front Fungal Biol. 2025 Jul 30;6:1633301. doi: 10.3389/ffunb.2025.1633301 (PMC12344735; doi:10.3389/ffunb.2025.1633301)
Supplement: Supplementary Table S6 — The five gene sets used for functional studies: genes with mitochondrial GO annotations (mt_GO), proteins with mitochondrial localization predicted by DeepLoc 2.0 (mt_DeepLoc), proteins with mitochondrial localization predicted by TergetP 2.0 (mt_TargetP), Ort2 targets predicted by Karollus et al.’s language model (targets_LM), and Ort2 targets predicted using FIMO (targets_FIMO). targets_LM and mt_GO are provided with both Okayama and AmutBmut IDs, too. In both cases, the datasets containing Okayama identifiers are the original, and they were converted to AmutBmut, to align with the other three gene sets, resulting in the loss of some genes. For the comparison between targets_LM and mt_GO, Fisher’s exact test was performed using the lists containing Okayama IDs; for comparisons across all five datasets, the C. cinerea AmutBmut lists were used. [file Table6.xlsx]

## Sheet: targets_LM_okayama
CC1G_00022
CC1G_00030
CC1G_00037
CC1G_00091
CC1G_00097
CC1G_00151
CC1G_00165
CC1G_00195
CC1G_00222
CC1G_00232
CC1G_00237
CC1G_00262
CC1G_00273
CC1G_00298
CC1G_00300
CC1G_00304
CC1G_00305
CC1G_00345
CC1G_00354
CC1G_00360
CC1G_00371
CC1G_00372
CC1G_00387
CC1G_00391
CC1G_00465
CC1G_00466
CC1G_00468
CC1G_00496
CC1G_00506
CC1G_00508
CC1G_00545
CC1G_00565
CC1G_00567
CC1G_00593
CC1G_00604
CC1G_00647
CC1G_00668
CC1G_00690
CC1G_00696
CC1G_00707
CC1G_00730
CC1G_00770
CC1G_00804
CC1G_00855
CC1G_00872
CC1G_00880
CC1G_00900
CC1G_00923
CC1G_00950
CC1G_00971
CC1G_00978
CC1G_00989
CC1G_01012
CC1G_01045
CC1G_01048
CC1G_01090
CC1G_01091
CC1G_01112
CC1G_01119
CC1G_01139
CC1G_01146
CC1G_01259
CC1G_01261
CC1G_01262
CC1G_01315
CC1G_01320
CC1G_01323
CC1G_01336
CC1G_01339
CC1G_01341
CC1G_01344
CC1G_01346
CC1G_01347
CC1G_01359
CC1G_01372
CC1G_01407
CC1G_01411
CC1G_01412
CC1G_01458
CC1G_01504
CC1G_01512
CC1G_01581
CC1G_01584
CC1G_01595
CC1G_01644
CC1G_01645
CC1G_01676
CC1G_01677
CC1G_01704
CC1G_01705
CC1G_01712
CC1G_01742
CC1G_01748
CC1G_01749
CC1G_01782
CC1G_01810
CC1G_01853
CC1G_01858
CC1G_01859
CC1G_01868
CC1G_01869
CC1G_01879
CC1G_01881
CC1G_01888
CC1G_01895
CC1G_01923
CC1G_01951
CC1G_01956
CC1G_01982
CC1G_01986
CC1G_01988
CC1G_02009
CC1G_02029
CC1G_02033
CC1G_02034
CC1G_02037
CC1G_02112
CC1G_02139
CC1G_02159
CC1G_02165
CC1G_02201
CC1G_02239
CC1G_02267
CC1G_02273
CC1G_02302
CC1G_02331
CC1G_02345
CC1G_02383
CC1G_02405
CC1G_02420
CC1G_02471
CC1G_02511
CC1G_02525
CC1G_02529
CC1G_02563
CC1G_02576
CC1G_02577
CC1G_02580
CC1G_02596
CC1G_02616
CC1G_02622
CC1G_02650
CC1G_02668
CC1G_02678
CC1G_02718
CC1G_02758
CC1G_02785
CC1G_02830
CC1G_02858
CC1G_02883
CC1G_02924
CC1G_02966
CC1G_02978
CC1G_02980
CC1G_03014
CC1G_03016
CC1G_03017
CC1G_03021
CC1G_03066
CC1G_03067
CC1G_03113
CC1G_03117
CC1G_03153
CC1G_03160
CC1G_03165
CC1G_03170
CC1G_03185
CC1G_03252
CC1G_03254
CC1G_03295
CC1G_03298
CC1G_03324
CC1G_03344
CC1G_03365
CC1G_03371
CC1G_03429
CC1G_03433
CC1G_03447
CC1G_03458
CC1G_03481
CC1G_03496
CC1G_03501
CC1G_03506
CC1G_03539
CC1G_03553
CC1G_03554
CC1G_03556
CC1G_03576
CC1G_03589
CC1G_03590
CC1G_03603
CC1G_03619
CC1G_03628
CC1G_03629
CC1G_03665
CC1G_03674
CC1G_03723
CC1G_03759
CC1G_03837
CC1G_03838
CC1G_03875
CC1G_03879
CC1G_03895
CC1G_03923
CC1G_03952
CC1G_04013
CC1G_04096
CC1G_04156
CC1G_04183
CC1G_04199
CC1G_04228
CC1G_04234
CC1G_04235
CC1G_04282
CC1G_04314
CC1G_04317
CC1G_04318
CC1G_04334
CC1G_04351
CC1G_04368
CC1G_04392
CC1G_04394
CC1G_04407
CC1G_04425
CC1G_04442
CC1G_04490
CC1G_04524
CC1G_04528
CC1G_04569
CC1G_04594
CC1G_04595
CC1G_04667
CC1G_04684
CC1G_04722
CC1G_04783
CC1G_04786
CC1G_04863
CC1G_04872
CC1G_04889
CC1G_04899
CC1G_04912
CC1G_04940
CC1G_04948
CC1G_04990
CC1G_05007
CC1G_05012
CC1G_05033
CC1G_05040
CC1G_05107
CC1G_05110
CC1G_05112
CC1G_05125
CC1G_05126
CC1G_05146
CC1G_05159
CC1G_05166
CC1G_05171
CC1G_05179
CC1G_05197
CC1G_05291
CC1G_05301
CC1G_05306
CC1G_05322
CC1G_05323
CC1G_05327
CC1G_05328
CC1G_05366
CC1G_05378
CC1G_05408
CC1G_05441
CC1G_05467
CC1G_05494
CC1G_05510
CC1G_05573
CC1G_05579
CC1G_05580
CC1G_05599
CC1G_05604
CC1G_05605
CC1G_05656
CC1G_05693
CC1G_05709
CC1G_05727
CC1G_05781
CC1G_05787
CC1G_05790
CC1G_05820
CC1G_05822
CC1G_05861
CC1G_05932
CC1G_05960
CC1G_05982
CC1G_06002
CC1G_06006
CC1G_06012
CC1G_06097
CC1G_06103
CC1G_06127
CC1G_06133
CC1G_06138
CC1G_06142
CC1G_06171
CC1G_06211
CC1G_06221
CC1G_06224
CC1G_06279
CC1G_06309
CC1G_06321
CC1G_06326
CC1G_06378
CC1G_06390
CC1G_06434
CC1G_06451
CC1G_06456
CC1G_06506
CC1G_06564
CC1G_06569
CC1G_06576
CC1G_06580
CC1G_06625
CC1G_06649
CC1G_06652
CC1G_06654
CC1G_06718
CC1G_06720
CC1G_06722
CC1G_06779
CC1G_06786
CC1G_06793
CC1G_06807
CC1G_06816
CC1G_06827
CC1G_06861
CC1G_06884
CC1G_06885
CC1G_06905
CC1G_06906
CC1G_06916
CC1G_06944
CC1G_07046
CC1G_07047
CC1G_07049
CC1G_07080
CC1G_07097
CC1G_07109
CC1G_07110
CC1G_07125
CC1G_07183
CC1G_07184
CC1G_07192
CC1G_07224
CC1G_07229
CC1G_07243
CC1G_07264
CC1G_07267
CC1G_07268
CC1G_07299
CC1G_07304
CC1G_07338
CC1G_07373
CC1G_07386
CC1G_07400
CC1G_07410
CC1G_07414
CC1G_07428
CC1G_07431
CC1G_07519
CC1G_07528
CC1G_07531
CC1G_07571
CC1G_07593
CC1G_07605
CC1G_07635
CC1G_07657
CC1G_07659
CC1G_07676
CC1G_07679
CC1G_07691
CC1G_07740
CC1G_07742
CC1G_07746
CC1G_07782
CC1G_07809
CC1G_07853
CC1G_07858
CC1G_07903
CC1G_07919
CC1G_07922
CC1G_07932
CC1G_07934
CC1G_07935
CC1G_07945
CC1G_07957
CC1G_07961
CC1G_07967
CC1G_08002
CC1G_08009
CC1G_08014
CC1G_08034
CC1G_08055
CC1G_08061
CC1G_08080
CC1G_08092
CC1G_08195
CC1G_08219
CC1G_08247
CC1G_08250
CC1G_08252
CC1G_08306
CC1G_08309
CC1G_08322
CC1G_08336
CC1G_08391
CC1G_08393
CC1G_08394
CC1G_08499
CC1G_08518
CC1G_08593
CC1G_08619
CC1G_08626
CC1G_08645
CC1G_08650
CC1G_08655
CC1G_08656
CC1G_08671
CC1G_08681
CC1G_08697
CC1G_08698
CC1G_08725
CC1G_08760
CC1G_08768
CC1G_08786
CC1G_08787
CC1G_08804
CC1G_08833
CC1G_08841
CC1G_08897
CC1G_08904
CC1G_08907
CC1G_08915
CC1G_08916
CC1G_08917
CC1G_08922
CC1G_08984
CC1G_09008
CC1G_09066
CC1G_09078
CC1G_09089
CC1G_09111
CC1G_09146
CC1G_09152
CC1G_09161
CC1G_09162
CC1G_09170
CC1G_09173
CC1G_09182
CC1G_09221
CC1G_09243
CC1G_09254
CC1G_09313
CC1G_09334
CC1G_09349
CC1G_09358
CC1G_09374
CC1G_09395
CC1G_09402
CC1G_09405
CC1G_09413
CC1G_09430
CC1G_09443
CC1G_09480
CC1G_09481
CC1G_09511
CC1G_09515
CC1G_09517
CC1G_09556
CC1G_09559
CC1G_09560
CC1G_09588
CC1G_09604
CC1G_09624
CC1G_09625
CC1G_09658
CC1G_09674
CC1G_09719
CC1G_09722
CC1G_09770
CC1G_09795
CC1G_09805
CC1G_09811
CC1G_09829
CC1G_09830
CC1G_09835
CC1G_09891
CC1G_09908
CC1G_09912
CC1G_09916
CC1G_09970
CC1G_09978
CC1G_09980
CC1G_09983
CC1G_10002
CC1G_10036
CC1G_10037
CC1G_10048
CC1G_10058
CC1G_10065
CC1G_10073
CC1G_10144
CC1G_10156
CC1G_10178
CC1G_10201
CC1G_10206
CC1G_10216
CC1G_10246
CC1G_10268
CC1G_10289
CC1G_10290
CC1G_10295
CC1G_10309
CC1G_10335
CC1G_10351
CC1G_10356
CC1G_10366
CC1G_10387
CC1G_10406
CC1G_10411
CC1G_10437
CC1G_10452
CC1G_10484
CC1G_10494
CC1G_10509
CC1G_10525
CC1G_10531
CC1G_10534
CC1G_10547
CC1G_10574
CC1G_10584
CC1G_10587
CC1G_10592
CC1G_10593
CC1G_10594
CC1G_10595
CC1G_10607
CC1G_10621
CC1G_10633
CC1G_10665
CC1G_10704
CC1G_10714
CC1G_10723
CC1G_10747
CC1G_10754
CC1G_10787
CC1G_10797
CC1G_10811
CC1G_10890
CC1G_10916
CC1G_10919
CC1G_10930
CC1G_10933
CC1G_10937
CC1G_10947
CC1G_10953
CC1G_10987
CC1G_11008
CC1G_11009
CC1G_11060
CC1G_11070
CC1G_11079
CC1G_11080
CC1G_11087
CC1G_11088
CC1G_11144
CC1G_11146
CC1G_11152
CC1G_11184
CC1G_11208
CC1G_11223
CC1G_11282
CC1G_11424
CC1G_11442
CC1G_11447
CC1G_11459
CC1G_11474
CC1G_11511
CC1G_11528
CC1G_11603
CC1G_11653
CC1G_11665
CC1G_11679
CC1G_11703
CC1G_11704
CC1G_11727
CC1G_11784
CC1G_11804
CC1G_11810
CC1G_11819
CC1G_11850
CC1G_11851
CC1G_11855
CC1G_11856
CC1G_11883
CC1G_11914
CC1G_11931
CC1G_11933
CC1G_11946
CC1G_11963
CC1G_11982
CC1G_11998
CC1G_12014
CC1G_12015
CC1G_12046
CC1G_12054
CC1G_12062
CC1G_12068
CC1G_12091
CC1G_12101
CC1G_12126
CC1G_12128
CC1G_12129
CC1G_12135
CC1G_12155
CC1G_12157
CC1G_12159
CC1G_12175
CC1G_12181
CC1G_12219
CC1G_12227
CC1G_12229
CC1G_12231
CC1G_12259
CC1G_12266
CC1G_12283
CC1G_12298
CC1G_12340
CC1G_12348
CC1G_12400
CC1G_12401
CC1G_12414
CC1G_12438
CC1G_12454
CC1G_12468
CC1G_12469
CC1G_12485
CC1G_12570
CC1G_12582
CC1G_12594
CC1G_12693
CC1G_12715
CC1G_12804
CC1G_12842
CC1G_12843
CC1G_12927
CC1G_12975
CC1G_12992
CC1G_13048
CC1G_13049
CC1G_13051
CC1G_13071
CC1G_13202
CC1G_13261
CC1G_13267
CC1G_13284
CC1G_13296
CC1G_13434
CC1G_13488
CC1G_13541
CC1G_13545
CC1G_13573
CC1G_13585
CC1G_13607
CC1G_13662
CC1G_13671
CC1G_13678
CC1G_13687
CC1G_13774
CC1G_13777
CC1G_13797
CC1G_13822
CC1G_13867
CC1G_13875
CC1G_13914
CC1G_13934
CC1G_13937
CC1G_13954
CC1G_13955
CC1G_13982
CC1G_14040
CC1G_14060
CC1G_14080
CC1G_14088
CC1G_14096
CC1G_14101
CC1G_14114
CC1G_14117
CC1G_14212
CC1G_14219
CC1G_14221
CC1G_14222
CC1G_14236
CC1G_14260
CC1G_14305
CC1G_14360
CC1G_14362
CC1G_14384
CC1G_14411
CC1G_14420
CC1G_14454
CC1G_14488
CC1G_14489
CC1G_14526
CC1G_14541
CC1G_14542
CC1G_14546
CC1G_14598
CC1G_14627
CC1G_14662
CC1G_14700
CC1G_14735
CC1G_14759
CC1G_14795
CC1G_14803
CC1G_14828
CC1G_14841
CC1G_14868
CC1G_14869
CC1G_14917
CC1G_14935
CC1G_14946
CC1G_14957
CC1G_15003
CC1G_15012
CC1G_15033
CC1G_15042
CC1G_15102
CC1G_15108
CC1G_15133
CC1G_15135
CC1G_15154
CC1G_15157
CC1G_15159
CC1G_15168
CC1G_15192
CC1G_15268
CC1G_15326
CC1G_15334
CC1G_15343
CC1G_15354
CC1G_15361
CC1G_15402
CC1G_15404
CC1G_15405
CC1G_15437
CC1G_15443
CC1G_15467
CC1G_15483
CC1G_15509
CC1G_15518
CC1G_15520
CC1G_15531
CC1G_15550
CC1G_15560
CC1G_15562
CC1G_15568
CC1G_15593
CC1G_15657
CC1G_15689
CC1G_15710
CC1G_15762
CC1G_15788
CC1G_15853
CC1G_22005

## Sheet: targets_LM_AmutBmut
CopciAB_472061
CopciAB_357053
CopciAB_471999
CopciAB_544982
CopciAB_361036
CopciAB_543657
CopciAB_357468
CopciAB_357521
CopciAB_493867
CopciAB_472659
CopciAB_414375
CopciAB_283650
CopciAB_414580
CopciAB_282469
CopciAB_446556
CopciAB_500316
CopciAB_449882
CopciAB_189663
CopciAB_462946
CopciAB_354859
CopciAB_454409
CopciAB_538657
CopciAB_439986
CopciAB_359876
CopciAB_494808
CopciAB_359811
CopciAB_464275
CopciAB_354711
CopciAB_545933
CopciAB_116852
CopciAB_546533
CopciAB_494887
CopciAB_360116
CopciAB_494863
CopciAB_494851
CopciAB_416935
CopciAB_420644
CopciAB_446519
CopciAB_1000272
CopciAB_474858
CopciAB_254617
CopciAB_531188
CopciAB_449315
CopciAB_490628
CopciAB_459848
CopciAB_443425
CopciAB_433347
CopciAB_474838
CopciAB_450047
CopciAB_472621
CopciAB_493874
CopciAB_473127
CopciAB_357594
CopciAB_475005
CopciAB_464631
CopciAB_408181
CopciAB_450144
CopciAB_544907
CopciAB_429733
CopciAB_370149
CopciAB_370105
CopciAB_368906
CopciAB_490617
CopciAB_462948
CopciAB_454395
CopciAB_484892
CopciAB_357703
CopciAB_280709
CopciAB_474787
CopciAB_439982
CopciAB_390486
CopciAB_454418
CopciAB_545936
CopciAB_432360
CopciAB_380146
CopciAB_360169
CopciAB_260659
CopciAB_260599
CopciAB_449659
CopciAB_478851
CopciAB_507297
CopciAB_546392
CopciAB_545612
CopciAB_454515
CopciAB_354440
CopciAB_359920
CopciAB_376687
CopciAB_357231
CopciAB_414986
CopciAB_505644
CopciAB_388657
CopciAB_461862
CopciAB_414748
CopciAB_360424
CopciAB_440744
CopciAB_393135
CopciAB_363821
CopciAB_496260
CopciAB_445851
CopciAB_451261
CopciAB_353997
CopciAB_354157
CopciAB_354296
CopciAB_6218
CopciAB_480059
CopciAB_501262
CopciAB_436360
CopciAB_450594
CopciAB_481295
CopciAB_442154
CopciAB_495268
CopciAB_361288
CopciAB_361138
CopciAB_495201
CopciAB_462049
CopciAB_442838
CopciAB_119480
CopciAB_406568
CopciAB_443181
CopciAB_501838
CopciAB_373418
CopciAB_439073
CopciAB_402760
CopciAB_399242
CopciAB_379242
CopciAB_407897
CopciAB_32193
CopciAB_545544
CopciAB_530113
CopciAB_384105
CopciAB_411346
CopciAB_436813
CopciAB_377178
CopciAB_503503
CopciAB_348218
CopciAB_82537
CopciAB_461764
CopciAB_417649
CopciAB_495203
CopciAB_438977
CopciAB_9737
CopciAB_451372
CopciAB_540457
CopciAB_420136
CopciAB_451223
CopciAB_537378
CopciAB_436862
CopciAB_473654
CopciAB_499276
CopciAB_1000530
CopciAB_442129
CopciAB_417694
CopciAB_361309
CopciAB_417654
CopciAB_119597
CopciAB_480702
CopciAB_374839
CopciAB_440220
CopciAB_374824
CopciAB_545650
CopciAB_31613
CopciAB_547398
CopciAB_432170
CopciAB_483436
CopciAB_502644
CopciAB_436985
CopciAB_353910
CopciAB_545850
CopciAB_432177
CopciAB_406427
CopciAB_414749
CopciAB_73272
CopciAB_500564
CopciAB_450564
CopciAB_193545
CopciAB_193478
CopciAB_193231
CopciAB_191140
CopciAB_493632
CopciAB_356780
CopciAB_493610
CopciAB_484637
CopciAB_493580
CopciAB_451456
CopciAB_358869
CopciAB_438649
CopciAB_359087
CopciAB_389833
CopciAB_359138
CopciAB_494516
CopciAB_427075
CopciAB_439759
CopciAB_461496
CopciAB_426049
CopciAB_121142
CopciAB_508801
CopciAB_559334
CopciAB_234233
CopciAB_359179
CopciAB_474359
CopciAB_545124
CopciAB_70251
CopciAB_371582
CopciAB_197988
CopciAB_1000898
CopciAB_356460
CopciAB_471299
CopciAB_356546
CopciAB_438716
CopciAB_493245
CopciAB_493218
CopciAB_355732
CopciAB_503155
CopciAB_448649
CopciAB_493583
CopciAB_370722
CopciAB_372454
CopciAB_448880
CopciAB_530292
CopciAB_432406
CopciAB_539165
CopciAB_463557
CopciAB_451038
CopciAB_461500
CopciAB_418156
CopciAB_361590
CopciAB_41230
CopciAB_499740
CopciAB_538262
CopciAB_234699
CopciAB_413333
CopciAB_493324
CopciAB_401031
CopciAB_427108
CopciAB_493285
CopciAB_446420
CopciAB_375066
CopciAB_427036
CopciAB_471337
CopciAB_366970
CopciAB_459666
CopciAB_366917
CopciAB_448712
CopciAB_501998
CopciAB_500747
CopciAB_516537
CopciAB_115138
CopciAB_257118
CopciAB_368055
CopciAB_500243
CopciAB_374214
CopciAB_438145
CopciAB_438081
CopciAB_452062
CopciAB_451488
CopciAB_492299
CopciAB_397292
CopciAB_116024
CopciAB_116464
CopciAB_128772
CopciAB_540317
CopciAB_498782
CopciAB_370507
CopciAB_291372
CopciAB_291690
CopciAB_383650
CopciAB_380110
CopciAB_502994
CopciAB_366768
CopciAB_491853
CopciAB_240454
CopciAB_503052
CopciAB_367547
CopciAB_247705
CopciAB_471772
CopciAB_476660
CopciAB_417834
CopciAB_471199
CopciAB_231740
CopciAB_494308
CopciAB_426459
CopciAB_410280
CopciAB_478544
CopciAB_367455
CopciAB_487527
CopciAB_503001
CopciAB_545020
CopciAB_128386
CopciAB_362494
CopciAB_141731
CopciAB_362439
CopciAB_418834
CopciAB_369363
CopciAB_369434
CopciAB_535364
CopciAB_396082
CopciAB_378573
CopciAB_457218
CopciAB_377589
CopciAB_472860
CopciAB_358558
CopciAB_383564
CopciAB_503975
CopciAB_462732
CopciAB_485193
CopciAB_502995
CopciAB_366593
CopciAB_473451
CopciAB_30849
CopciAB_378125
CopciAB_359613
CopciAB_439647
CopciAB_355051
CopciAB_467853
CopciAB_444565
CopciAB_467760
CopciAB_444494
CopciAB_474027
CopciAB_492977
CopciAB_458586
CopciAB_447475
CopciAB_421651
CopciAB_496907
CopciAB_470416
CopciAB_1001143
CopciAB_496946
CopciAB_447558
CopciAB_496930
CopciAB_214079
CopciAB_477829
CopciAB_494253
CopciAB_19505
CopciAB_443456
CopciAB_381690
CopciAB_504255
CopciAB_468400
CopciAB_496085
CopciAB_507893
CopciAB_374278
CopciAB_439839
CopciAB_445594
CopciAB_464916
CopciAB_430827
CopciAB_500803
CopciAB_496521
CopciAB_403897
CopciAB_403911
CopciAB_367232
CopciAB_530121
CopciAB_462560
CopciAB_451916
CopciAB_359534
CopciAB_412527
CopciAB_355148
CopciAB_412433
CopciAB_355044
CopciAB_355087
CopciAB_157784
CopciAB_412248
CopciAB_355064
CopciAB_492992
CopciAB_492974
CopciAB_458587
CopciAB_421646
CopciAB_214051
CopciAB_365699
CopciAB_445561
CopciAB_20997
CopciAB_506733
CopciAB_468408
CopciAB_468406
CopciAB_32294
CopciAB_510802
CopciAB_449677
CopciAB_501639
CopciAB_466395
CopciAB_464908
CopciAB_453855
CopciAB_462226
CopciAB_440151
CopciAB_445334
CopciAB_381928
CopciAB_541713
CopciAB_228567
CopciAB_367186
CopciAB_56787
CopciAB_157687
CopciAB_547393
CopciAB_376208
CopciAB_480153
CopciAB_500061
CopciAB_546344
CopciAB_439412
CopciAB_365747
CopciAB_497001
CopciAB_470651
CopciAB_367905
CopciAB_473512
CopciAB_498737
CopciAB_463313
CopciAB_430735
CopciAB_440704
CopciAB_1002042
CopciAB_482459
CopciAB_374316
CopciAB_1001985
CopciAB_186783
CopciAB_442228
CopciAB_496985
CopciAB_367957
CopciAB_451131
CopciAB_498859
CopciAB_461481
CopciAB_498732
CopciAB_385219
CopciAB_402516
CopciAB_463302
CopciAB_440709
CopciAB_440703
CopciAB_463032
CopciAB_1001961
CopciAB_373760
CopciAB_468628
CopciAB_497796
CopciAB_471828
CopciAB_397547
CopciAB_466938
CopciAB_362260
CopciAB_257634
CopciAB_496338
CopciAB_470588
CopciAB_447202
CopciAB_503585
CopciAB_476624
CopciAB_502284
CopciAB_497921
CopciAB_445528
CopciAB_501010
CopciAB_437876
CopciAB_371009
CopciAB_445901
CopciAB_473500
CopciAB_250393
CopciAB_367776
CopciAB_468021
CopciAB_476580
CopciAB_1001284
CopciAB_364053
CopciAB_465489
CopciAB_170477
CopciAB_220010
CopciAB_447176
CopciAB_371036
CopciAB_467437
CopciAB_382107
CopciAB_543653
CopciAB_543646
CopciAB_530989
CopciAB_476590
CopciAB_445902
CopciAB_216726
CopciAB_495583
CopciAB_466786
CopciAB_439521
CopciAB_502204
CopciAB_447977
CopciAB_222978
CopciAB_448025
CopciAB_481141
CopciAB_444168
CopciAB_226466
CopciAB_366442
CopciAB_370035
CopciAB_450865
CopciAB_496841
CopciAB_541323
CopciAB_488321
CopciAB_503283
CopciAB_441442
CopciAB_540379
CopciAB_444059
CopciAB_439356
CopciAB_373736
CopciAB_500927
CopciAB_478386
CopciAB_378072
CopciAB_483457
CopciAB_410143
CopciAB_367082
CopciAB_286471
CopciAB_241444
CopciAB_1001574
CopciAB_383677
CopciAB_540189
CopciAB_418543
CopciAB_440286
CopciAB_223186
CopciAB_497189
CopciAB_448201
CopciAB_274600
CopciAB_450296
CopciAB_362606
CopciAB_419083
CopciAB_53019
CopciAB_442027
CopciAB_367023
CopciAB_466591
CopciAB_405504
CopciAB_465758
CopciAB_413057
CopciAB_1001598
CopciAB_457459
CopciAB_500620
CopciAB_77696
CopciAB_442991
CopciAB_420840
CopciAB_446838
CopciAB_446854
CopciAB_371091
CopciAB_457019
CopciAB_274427
CopciAB_439325
CopciAB_278262
CopciAB_545670
CopciAB_499986
CopciAB_452781
CopciAB_373555
CopciAB_544595
CopciAB_500364
CopciAB_361786
CopciAB_1001741
CopciAB_439276
CopciAB_470359
CopciAB_383554
CopciAB_418410
CopciAB_465232
CopciAB_466541
CopciAB_361837
CopciAB_364667
CopciAB_446813
CopciAB_446815
CopciAB_446855
CopciAB_363541
CopciAB_175000
CopciAB_445432
CopciAB_503382
CopciAB_500026
CopciAB_361801
CopciAB_207071
CopciAB_445417
CopciAB_489193
CopciAB_203508
CopciAB_364858
CopciAB_441951
CopciAB_540517
CopciAB_472459
CopciAB_444706
CopciAB_476867
CopciAB_261924
CopciAB_1002309
CopciAB_185522
CopciAB_427232
CopciAB_445037
CopciAB_1002094
CopciAB_37449
CopciAB_486952
CopciAB_364886
CopciAB_499390
CopciAB_498986
CopciAB_426597
CopciAB_495936
CopciAB_486427
CopciAB_516746
CopciAB_498562
CopciAB_465163
CopciAB_444720
CopciAB_489308
CopciAB_368617
CopciAB_23471
CopciAB_91051
CopciAB_91242
CopciAB_488369
CopciAB_488422
CopciAB_419979
CopciAB_420050
CopciAB_501474
CopciAB_375846
CopciAB_545067
CopciAB_499145
CopciAB_437509
CopciAB_400918
CopciAB_465102
CopciAB_360684
CopciAB_275871
CopciAB_499568
CopciAB_502514
CopciAB_427679
CopciAB_479937
CopciAB_1000157
CopciAB_275652
CopciAB_365130
CopciAB_496741
CopciAB_404475
CopciAB_544873
CopciAB_1002402
CopciAB_380084
CopciAB_436497
CopciAB_449595
CopciAB_469992
CopciAB_486983
CopciAB_1002192
CopciAB_354547
CopciAB_523274
CopciAB_421232
CopciAB_499059
CopciAB_354559
CopciAB_465379
CopciAB_441591
CopciAB_514707
CopciAB_385464
CopciAB_482858
CopciAB_372619
CopciAB_428080
CopciAB_35967
CopciAB_478815
CopciAB_368245
CopciAB_483280
CopciAB_481987
CopciAB_382851
CopciAB_379954
CopciAB_408843
CopciAB_465446
CopciAB_443371
CopciAB_442931
CopciAB_546322
CopciAB_382283
CopciAB_446986
CopciAB_480928
CopciAB_374
CopciAB_436798
CopciAB_496402
CopciAB_477342
CopciAB_467477
CopciAB_393558
CopciAB_547334
CopciAB_476967
CopciAB_363282
CopciAB_379469
CopciAB_409510
CopciAB_492524
CopciAB_354120
CopciAB_461610
CopciAB_176106
CopciAB_482713
CopciAB_440496

## Sheet: targets_FIMO
CopciAB_1000481
CopciAB_1000994
CopciAB_1001367
CopciAB_1001375
CopciAB_105562
CopciAB_122698
CopciAB_160527
CopciAB_164659
CopciAB_173684
CopciAB_176301
CopciAB_19106
CopciAB_194805
CopciAB_203507
CopciAB_223933
CopciAB_240454
CopciAB_2422
CopciAB_253399
CopciAB_267343
CopciAB_272609
CopciAB_272792
CopciAB_30510
CopciAB_354219
CopciAB_354280
CopciAB_355727
CopciAB_356526
CopciAB_358849
CopciAB_359138
CopciAB_359285
CopciAB_359940
CopciAB_360541
CopciAB_363298
CopciAB_369975
CopciAB_372150
CopciAB_378537
CopciAB_378571
CopciAB_3796
CopciAB_383727
CopciAB_386292
CopciAB_388897
CopciAB_389532
CopciAB_394549
CopciAB_395141
CopciAB_397382
CopciAB_398695
CopciAB_402715
CopciAB_41081
CopciAB_419773
CopciAB_428537
CopciAB_435498
CopciAB_437624
CopciAB_438569
CopciAB_438660
CopciAB_440024
CopciAB_440201
CopciAB_440258
CopciAB_440431
CopciAB_440435
CopciAB_440521
CopciAB_440799
CopciAB_441053
CopciAB_441713
CopciAB_442716
CopciAB_445120
CopciAB_445701
CopciAB_445777
CopciAB_446134
CopciAB_446272
CopciAB_446722
CopciAB_446742
CopciAB_448193
CopciAB_448482
CopciAB_448596
CopciAB_449420
CopciAB_449567
CopciAB_451069
CopciAB_453252
CopciAB_455623
CopciAB_455699
CopciAB_457022
CopciAB_461849
CopciAB_463096
CopciAB_463518
CopciAB_464488
CopciAB_465815
CopciAB_466739
CopciAB_467207
CopciAB_467339
CopciAB_467951
CopciAB_468062
CopciAB_468688
CopciAB_471638
CopciAB_472280
CopciAB_484001
CopciAB_485679
CopciAB_487372
CopciAB_491915
CopciAB_492571
CopciAB_492885
CopciAB_492927
CopciAB_493846
CopciAB_494680
CopciAB_495637
CopciAB_496348
CopciAB_496351
CopciAB_496380
CopciAB_497619
CopciAB_497690
CopciAB_498732
CopciAB_502146
CopciAB_502568
CopciAB_502639
CopciAB_503392
CopciAB_504757
CopciAB_547025
CopciAB_81503
CopciAB_87167

## Sheet: mt_GO_okayama
CC1G_00014
CC1G_00021
CC1G_00032
CC1G_00037
CC1G_00051
CC1G_00055
CC1G_00058
CC1G_00066
CC1G_00075
CC1G_00077
CC1G_00083
CC1G_00090
CC1G_00110
CC1G_00127
CC1G_00134
CC1G_00135
CC1G_00164
CC1G_00181
CC1G_00197
CC1G_00229
CC1G_00248
CC1G_00276
CC1G_00294
CC1G_00296
CC1G_00301
CC1G_00337
CC1G_00350
CC1G_00366
CC1G_00372
CC1G_00383
CC1G_00397
CC1G_00421
CC1G_00425
CC1G_00460
CC1G_00461
CC1G_00482
CC1G_00485
CC1G_00506
CC1G_00544
CC1G_00567
CC1G_00576
CC1G_00611
CC1G_00622
CC1G_00694
CC1G_00721
CC1G_00725
CC1G_00726
CC1G_00729
CC1G_00787
CC1G_00798
CC1G_00820
CC1G_00829
CC1G_00842
CC1G_00860
CC1G_00861
CC1G_00862
CC1G_00868
CC1G_00875
CC1G_00883
CC1G_00927
CC1G_00935
CC1G_00949
CC1G_00963
CC1G_00964
CC1G_00984
CC1G_01002
CC1G_01012
CC1G_01037
CC1G_01074
CC1G_01077
CC1G_01082
CC1G_01087
CC1G_01108
CC1G_01111
CC1G_01115
CC1G_01137
CC1G_01142
CC1G_01153
CC1G_01178
CC1G_01181
CC1G_01189
CC1G_01249
CC1G_01259
CC1G_01270
CC1G_01296
CC1G_01299
CC1G_01312
CC1G_01324
CC1G_01327
CC1G_01335
CC1G_01338
CC1G_01347
CC1G_01373
CC1G_01387
CC1G_01401
CC1G_01405
CC1G_01411
CC1G_01424
CC1G_01453
CC1G_01520
CC1G_01532
CC1G_01555
CC1G_01608
CC1G_01674
CC1G_01697
CC1G_01701
CC1G_01709
CC1G_01718
CC1G_01729
CC1G_01738
CC1G_01742
CC1G_01743
CC1G_01773
CC1G_01813
CC1G_01817
CC1G_01824
CC1G_01835
CC1G_01843
CC1G_01861
CC1G_01882
CC1G_01888
CC1G_01900
CC1G_01935
CC1G_01940
CC1G_01971
CC1G_01988
CC1G_01999
CC1G_02024
CC1G_02041
CC1G_02049
CC1G_02051
CC1G_02083
CC1G_02085
CC1G_02094
CC1G_02167
CC1G_02171
CC1G_02229
CC1G_02260
CC1G_02372
CC1G_02392
CC1G_02439
CC1G_02500
CC1G_02511
CC1G_02552
CC1G_02587
CC1G_02588
CC1G_02641
CC1G_02645
CC1G_02646
CC1G_02650
CC1G_02672
CC1G_02747
CC1G_02760
CC1G_02871
CC1G_02878
CC1G_02894
CC1G_02917
CC1G_02931
CC1G_03012
CC1G_03025
CC1G_03058
CC1G_03083
CC1G_03104
CC1G_03205
CC1G_03254
CC1G_03271
CC1G_03307
CC1G_03327
CC1G_03355
CC1G_03377
CC1G_03409
CC1G_03453
CC1G_03454
CC1G_03456
CC1G_03463
CC1G_03466
CC1G_03467
CC1G_03472
CC1G_03511
CC1G_03512
CC1G_03553
CC1G_03559
CC1G_03574
CC1G_03624
CC1G_03625
CC1G_03627
CC1G_03657
CC1G_03661
CC1G_03682
CC1G_03691
CC1G_03702
CC1G_03707
CC1G_03726
CC1G_03730
CC1G_03754
CC1G_03760
CC1G_03772
CC1G_03787
CC1G_03789
CC1G_03798
CC1G_03799
CC1G_03826
CC1G_03830
CC1G_03850
CC1G_03856
CC1G_03862
CC1G_03871
CC1G_03876
CC1G_03889
CC1G_03898
CC1G_03909
CC1G_03921
CC1G_04008
CC1G_04010
CC1G_04041
CC1G_04070
CC1G_04079
CC1G_04113
CC1G_04120
CC1G_04181
CC1G_04192
CC1G_04199
CC1G_04223
CC1G_04236
CC1G_04241
CC1G_04242
CC1G_04250
CC1G_04268
CC1G_04280
CC1G_04286
CC1G_04297
CC1G_04377
CC1G_04385
CC1G_04395
CC1G_04425
CC1G_04485
CC1G_04498
CC1G_04510
CC1G_04553
CC1G_04556
CC1G_04608
CC1G_04649
CC1G_04695
CC1G_04795
CC1G_04835
CC1G_04850
CC1G_04855
CC1G_04957
CC1G_04972
CC1G_04981
CC1G_04987
CC1G_05027
CC1G_05055
CC1G_05087
CC1G_05090
CC1G_05097
CC1G_05119
CC1G_05134
CC1G_05142
CC1G_05163
CC1G_05173
CC1G_05190
CC1G_05191
CC1G_05217
CC1G_05237
CC1G_05249
CC1G_05258
CC1G_05267
CC1G_05294
CC1G_05301
CC1G_05332
CC1G_05387
CC1G_05398
CC1G_05541
CC1G_05737
CC1G_05743
CC1G_05758
CC1G_05803
CC1G_05908
CC1G_05942
CC1G_06004
CC1G_06015
CC1G_06058
CC1G_06084
CC1G_06087
CC1G_06132
CC1G_06181
CC1G_06191
CC1G_06197
CC1G_06234
CC1G_06249
CC1G_06253
CC1G_06259
CC1G_06294
CC1G_06303
CC1G_06305
CC1G_06306
CC1G_06344
CC1G_06350
CC1G_06382
CC1G_06401
CC1G_06424
CC1G_06429
CC1G_06438
CC1G_06456
CC1G_06496
CC1G_06506
CC1G_06520
CC1G_06541
CC1G_06547
CC1G_06548
CC1G_06562
CC1G_06569
CC1G_06571
CC1G_06585
CC1G_06603
CC1G_06620
CC1G_06656
CC1G_06688
CC1G_06716
CC1G_06736
CC1G_06737
CC1G_06748
CC1G_06755
CC1G_06760
CC1G_06761
CC1G_06762
CC1G_06776
CC1G_06777
CC1G_06806
CC1G_06816
CC1G_06829
CC1G_06840
CC1G_06848
CC1G_06856
CC1G_06875
CC1G_06877
CC1G_06897
CC1G_06939
CC1G_06963
CC1G_06972
CC1G_07051
CC1G_07091
CC1G_07094
CC1G_07104
CC1G_07118
CC1G_07119
CC1G_07126
CC1G_07131
CC1G_07135
CC1G_07164
CC1G_07174
CC1G_07290
CC1G_07310
CC1G_07377
CC1G_07382
CC1G_07386
CC1G_07393
CC1G_07402
CC1G_07410
CC1G_07411
CC1G_07429
CC1G_07462
CC1G_07498
CC1G_07633
CC1G_07649
CC1G_07673
CC1G_07689
CC1G_07719
CC1G_07735
CC1G_07749
CC1G_07837
CC1G_07885
CC1G_08023
CC1G_08033
CC1G_08055
CC1G_08125
CC1G_08128
CC1G_08218
CC1G_08304
CC1G_08329
CC1G_08344
CC1G_08357
CC1G_08401
CC1G_08521
CC1G_08597
CC1G_08622
CC1G_08627
CC1G_08649
CC1G_08652
CC1G_08656
CC1G_08689
CC1G_08720
CC1G_08730
CC1G_08744
CC1G_08755
CC1G_08864
CC1G_08865
CC1G_08866
CC1G_08867
CC1G_08869
CC1G_08888
CC1G_08942
CC1G_08994
CC1G_08999
CC1G_09006
CC1G_09009
CC1G_09031
CC1G_09035
CC1G_09069
CC1G_09192
CC1G_09208
CC1G_09235
CC1G_09237
CC1G_09238
CC1G_09240
CC1G_09241
CC1G_09250
CC1G_09323
CC1G_09346
CC1G_09349
CC1G_09430
CC1G_09433
CC1G_09443
CC1G_09457
CC1G_09519
CC1G_09589
CC1G_09897
CC1G_09907
CC1G_09926
CC1G_09934
CC1G_09935
CC1G_09965
CC1G_09969
CC1G_09970
CC1G_10030
CC1G_10034
CC1G_10073
CC1G_10112
CC1G_10191
CC1G_10268
CC1G_10272
CC1G_10274
CC1G_10278
CC1G_10296
CC1G_10306
CC1G_10328
CC1G_10336
CC1G_10337
CC1G_10338
CC1G_10400
CC1G_10403
CC1G_10430
CC1G_10431
CC1G_10506
CC1G_10521
CC1G_10542
CC1G_10549
CC1G_10550
CC1G_10554
CC1G_10571
CC1G_10573
CC1G_10577
CC1G_10584
CC1G_10646
CC1G_10657
CC1G_10680
CC1G_10695
CC1G_10735
CC1G_10805
CC1G_10817
CC1G_10823
CC1G_10859
CC1G_10943
CC1G_10970
CC1G_11029
CC1G_11031
CC1G_11035
CC1G_11036
CC1G_11086
CC1G_11104
CC1G_11111
CC1G_11134
CC1G_11143
CC1G_11199
CC1G_11201
CC1G_11229
CC1G_11264
CC1G_11289
CC1G_11290
CC1G_11299
CC1G_11379
CC1G_11381
CC1G_11395
CC1G_11438
CC1G_11439
CC1G_11465
CC1G_11478
CC1G_11540
CC1G_11644
CC1G_11647
CC1G_11703
CC1G_11709
CC1G_11825
CC1G_11850
CC1G_11859
CC1G_11876
CC1G_11919
CC1G_11929
CC1G_11939
CC1G_11981
CC1G_11986
CC1G_11987
CC1G_12046
CC1G_12062
CC1G_12091
CC1G_12107
CC1G_12129
CC1G_12167
CC1G_12183
CC1G_12235
CC1G_12357
CC1G_12365
CC1G_12366
CC1G_12378
CC1G_12418
CC1G_12439
CC1G_12456
CC1G_12603
CC1G_12638
CC1G_12670
CC1G_12771
CC1G_12964
CC1G_12974
CC1G_13194
CC1G_13212
CC1G_13336
CC1G_13337
CC1G_13461
CC1G_13502
CC1G_13534
CC1G_13670
CC1G_13681
CC1G_13685
CC1G_13711
CC1G_13730
CC1G_13732
CC1G_13741
CC1G_13779
CC1G_13798
CC1G_13815
CC1G_13817
CC1G_13865
CC1G_13900
CC1G_13901
CC1G_13950
CC1G_13956
CC1G_13974
CC1G_13991
CC1G_14132
CC1G_14151
CC1G_14155
CC1G_14173
CC1G_14197
CC1G_14228
CC1G_14232
CC1G_14248
CC1G_14389
CC1G_14391
CC1G_14425
CC1G_14473
CC1G_14570
CC1G_14581
CC1G_14586
CC1G_14594
CC1G_14600
CC1G_14613
CC1G_14616
CC1G_14617
CC1G_14643
CC1G_14657
CC1G_14677
CC1G_14685
CC1G_14703
CC1G_14783
CC1G_14814
CC1G_14816
CC1G_14822
CC1G_14835
CC1G_14852
CC1G_14862
CC1G_14942
CC1G_14951
CC1G_15011
CC1G_15012
CC1G_15019
CC1G_15026
CC1G_15045
CC1G_15051
CC1G_15169
CC1G_15199
CC1G_15212
CC1G_15263
CC1G_15417
CC1G_15507
CC1G_15552
CC1G_15556
CC1G_15558
CC1G_15689
CC1G_15845
CC1G_22001
CC1G_22002
CC1G_22003
CC1G_22004
CC1G_22005
CC1G_22006
CC1G_22007
CC1G_22008
CC1G_22009
CC1G_22010
CC1G_22011
CC1G_22012
CC1G_22013
CC1G_22014
CC1G_22015
CC1G_22016
CC1G_00387
CC1G_00465
CC1G_00707
CC1G_00804
CC1G_01869
CC1G_01888
CC1G_01956
CC1G_02033
CC1G_02471
CC1G_02980
CC1G_03017
CC1G_03160
CC1G_03556
CC1G_03576
CC1G_03590
CC1G_03603
CC1G_03759
CC1G_04156
CC1G_04317
CC1G_04912
CC1G_05166
CC1G_06309
CC1G_06944
CC1G_07049
CC1G_07229
CC1G_07373
CC1G_07431
CC1G_07571
CC1G_07676
CC1G_07922
CC1G_07945
CC1G_07967
CC1G_08697
CC1G_08916
CC1G_09008
CC1G_09374
CC1G_09395
CC1G_09560
CC1G_09674
CC1G_09830
CC1G_09980
CC1G_09983
CC1G_10036
CC1G_10295
CC1G_10387
CC1G_10547
CC1G_10587
CC1G_10621
CC1G_10811
CC1G_10933
CC1G_11152
CC1G_11208
CC1G_11665
CC1G_11856
CC1G_12219
CC1G_12414
CC1G_12469
CC1G_12843
CC1G_13202
CC1G_13267
CC1G_13822
CC1G_13937
CC1G_14489
CC1G_14526
CC1G_14542
CC1G_14868
CC1G_15102
CC1G_15192
CC1G_15326
CC1G_15404
CC1G_15405
CC1G_15550
CC1G_15689
CC1G_15710

## Sheet: mt_GO_AmutBmut
CopciAB_443090
CopciAB_482391
CopciAB_499330
CopciAB_451916
CopciAB_500915
CopciAB_441034
CopciAB_375908
CopciAB_390234
CopciAB_416358
CopciAB_1001180
CopciAB_539374
CopciAB_510463
CopciAB_359580
CopciAB_439610
CopciAB_416205
CopciAB_494654
CopciAB_510372
CopciAB_56261
CopciAB_444674
CopciAB_493132
CopciAB_412402
CopciAB_412330
CopciAB_467829
CopciAB_467826
CopciAB_444570
CopciAB_520581
CopciAB_444503
CopciAB_385907
CopciAB_474027
CopciAB_385864
CopciAB_456279
CopciAB_492942
CopciAB_467686
CopciAB_365495
CopciAB_470294
CopciAB_413961
CopciAB_356997
CopciAB_472061
CopciAB_413807
CopciAB_471999
CopciAB_387550
CopciAB_367359
CopciAB_497612
CopciAB_378531
CopciAB_441790
CopciAB_441795
CopciAB_465599
CopciAB_465602
CopciAB_292047
CopciAB_200640
CopciAB_373942
CopciAB_403259
CopciAB_500128
CopciAB_250636
CopciAB_497777
CopciAB_250685
CopciAB_250742
CopciAB_497791
CopciAB_1001388
CopciAB_249563
CopciAB_449157
CopciAB_379838
CopciAB_392432
CopciAB_362182
CopciAB_455597
CopciAB_495627
CopciAB_414986
CopciAB_494144
CopciAB_358090
CopciAB_9036
CopciAB_388680
CopciAB_358025
CopciAB_437019
CopciAB_437016
CopciAB_358206
CopciAB_360466
CopciAB_360446
CopciAB_360399
CopciAB_464830
CopciAB_485671
CopciAB_360366
CopciAB_421625
CopciAB_421646
CopciAB_400699
CopciAB_499101
CopciAB_16780
CopciAB_487221
CopciAB_447575
CopciAB_365724
CopciAB_365652
CopciAB_421718
CopciAB_214051
CopciAB_380844
CopciAB_494276
CopciAB_358489
CopciAB_437665
CopciAB_506733
CopciAB_494244
CopciAB_494218
CopciAB_451984
CopciAB_498594
CopciAB_455928
CopciAB_206900
CopciAB_357395
CopciAB_450043
CopciAB_270275
CopciAB_357551
CopciAB_474886
CopciAB_474895
CopciAB_493867
CopciAB_493868
CopciAB_493899
CopciAB_357959
CopciAB_283539
CopciAB_357805
CopciAB_414641
CopciAB_357825
CopciAB_282840
CopciAB_355751
CopciAB_193231
CopciAB_469347
CopciAB_493207
CopciAB_191711
CopciAB_474214
CopciAB_356780
CopciAB_413679
CopciAB_471409
CopciAB_237764
CopciAB_493567
CopciAB_448619
CopciAB_420962
CopciAB_525802
CopciAB_364818
CopciAB_164498
CopciAB_363154
CopciAB_504216
CopciAB_449778
CopciAB_501525
CopciAB_170057
CopciAB_496782
CopciAB_376280
CopciAB_500620
CopciAB_472549
CopciAB_487630
CopciAB_541893
CopciAB_471807
CopciAB_248257
CopciAB_367667
CopciAB_367547
CopciAB_449056
CopciAB_544855
CopciAB_440564
CopciAB_377789
CopciAB_446564
CopciAB_448817
CopciAB_459700
CopciAB_386834
CopciAB_363200
CopciAB_540181
CopciAB_374930
CopciAB_501707
CopciAB_374023
CopciAB_415536
CopciAB_438649
CopciAB_494451
CopciAB_463181
CopciAB_368665
CopciAB_374606
CopciAB_425924
CopciAB_441382
CopciAB_422402
CopciAB_497211
CopciAB_227016
CopciAB_448206
CopciAB_478119
CopciAB_227444
CopciAB_366414
CopciAB_495468
CopciAB_442977
CopciAB_364667
CopciAB_420887
CopciAB_446836
CopciAB_439871
CopciAB_374394
CopciAB_464081
CopciAB_288327
CopciAB_498677
CopciAB_399739
CopciAB_473295
CopciAB_501207
CopciAB_465701
CopciAB_424667
CopciAB_424679
CopciAB_449916
CopciAB_266692
CopciAB_538517
CopciAB_467534
CopciAB_350074
CopciAB_419189
CopciAB_393044
CopciAB_495866
CopciAB_444266
CopciAB_499716
CopciAB_543993
CopciAB_477178
CopciAB_363927
CopciAB_457274
CopciAB_420154
CopciAB_468831
CopciAB_496272
CopciAB_445849
CopciAB_404970
CopciAB_87494
CopciAB_121942
CopciAB_457231
CopciAB_445687
CopciAB_483062
CopciAB_479994
CopciAB_461678
CopciAB_354298
CopciAB_537378
CopciAB_436858
CopciAB_353775
CopciAB_461737
CopciAB_492614
CopciAB_473667
CopciAB_461763
CopciAB_4906
CopciAB_385048
CopciAB_473715
CopciAB_438404
CopciAB_438393
CopciAB_372540
CopciAB_454395
CopciAB_452750
CopciAB_494585
CopciAB_359175
CopciAB_539216
CopciAB_332461
CopciAB_464469
CopciAB_371518
CopciAB_374148
CopciAB_469217
CopciAB_443703
CopciAB_378614
CopciAB_378617
CopciAB_455424
CopciAB_376586
CopciAB_454480
CopciAB_542979
CopciAB_470219
CopciAB_365378
CopciAB_480962
CopciAB_500213
CopciAB_490130
CopciAB_361198
CopciAB_391603
CopciAB_454684
CopciAB_361117
CopciAB_417666
CopciAB_361215
CopciAB_417618
CopciAB_497409
CopciAB_360836
CopciAB_417281
CopciAB_465095
CopciAB_539727
CopciAB_360810
CopciAB_91242
CopciAB_274633
CopciAB_408909
CopciAB_503618
CopciAB_469905
CopciAB_354407
CopciAB_441683
CopciAB_468782
CopciAB_421286
CopciAB_413147
CopciAB_445261
CopciAB_498754
CopciAB_502568
CopciAB_375126
CopciAB_400441
CopciAB_488859
CopciAB_432757
CopciAB_362383
CopciAB_467145
CopciAB_483615
CopciAB_361504
CopciAB_361342
CopciAB_454877
CopciAB_395825
CopciAB_497856
CopciAB_497847
CopciAB_449476
CopciAB_397815
CopciAB_407408
CopciAB_433428
CopciAB_541810
CopciAB_448386
CopciAB_358672
CopciAB_494360
CopciAB_485202
CopciAB_465379
CopciAB_411545
CopciAB_441591
CopciAB_465444
CopciAB_357829
CopciAB_493966
CopciAB_357763
CopciAB_357888
CopciAB_357703
CopciAB_357958
CopciAB_357750
CopciAB_387867
CopciAB_387830
CopciAB_409635
CopciAB_366476
CopciAB_439978
CopciAB_359861
CopciAB_485519
CopciAB_494778
CopciAB_494786
CopciAB_390420
CopciAB_440033
CopciAB_475797
CopciAB_416611
CopciAB_359764
CopciAB_440087
CopciAB_121142
CopciAB_466337
CopciAB_361692
CopciAB_466317
CopciAB_540004
CopciAB_361626
CopciAB_119721
CopciAB_372834
CopciAB_496363
CopciAB_429704
CopciAB_374352
CopciAB_538995
CopciAB_370827
CopciAB_462018
CopciAB_426443
CopciAB_366343
CopciAB_497233
CopciAB_443989
CopciAB_467337
CopciAB_467341
CopciAB_495776
CopciAB_362635
CopciAB_445411
CopciAB_492830
CopciAB_236009
CopciAB_474562
CopciAB_538262
CopciAB_413385
CopciAB_234337
CopciAB_234233
CopciAB_356712
CopciAB_379113
CopciAB_483091
CopciAB_463701
CopciAB_445488
CopciAB_540694
CopciAB_363609
CopciAB_369183
CopciAB_273609
CopciAB_373698
CopciAB_444300
CopciAB_502016
CopciAB_460477
CopciAB_441065
CopciAB_405038
CopciAB_442027
CopciAB_358427
CopciAB_494202
CopciAB_499489
CopciAB_443174
CopciAB_356216
CopciAB_447785
CopciAB_493447
CopciAB_168151
CopciAB_450486
CopciAB_118369
CopciAB_441750
CopciAB_433270
CopciAB_443220
CopciAB_377405
CopciAB_432360
CopciAB_470640
CopciAB_285011
CopciAB_284643
CopciAB_534684
CopciAB_441226
CopciAB_449701
CopciAB_368505
CopciAB_368458
CopciAB_368457
CopciAB_442787
CopciAB_139100
CopciAB_540241
CopciAB_466984
CopciAB_418721
CopciAB_362343
CopciAB_380457
CopciAB_502735
CopciAB_375743
CopciAB_430087
CopciAB_178424
CopciAB_457157
CopciAB_178286
CopciAB_496199
CopciAB_363708
CopciAB_538101
CopciAB_356090
CopciAB_474359
CopciAB_476867
CopciAB_495889
CopciAB_489308
CopciAB_370663
CopciAB_372140
CopciAB_400509
CopciAB_472245
CopciAB_472224
CopciAB_497027
CopciAB_17360
CopciAB_17307
CopciAB_462226
CopciAB_142254
CopciAB_467214
CopciAB_399242
CopciAB_454475
CopciAB_380330
CopciAB_494887
CopciAB_360292
CopciAB_475894
CopciAB_416837
CopciAB_360249
CopciAB_435813
CopciAB_354661
CopciAB_441494
CopciAB_354806
CopciAB_411390
CopciAB_543769
CopciAB_427733
CopciAB_449567
CopciAB_472203
CopciAB_453529
CopciAB_494839
CopciAB_368426
CopciAB_542396
CopciAB_472287
CopciAB_373364
CopciAB_373345
CopciAB_499911
CopciAB_1000351
CopciAB_545544
CopciAB_496509
CopciAB_198611
CopciAB_501360
CopciAB_399221
CopciAB_450372
CopciAB_503237
CopciAB_373270
CopciAB_499885
CopciAB_497172
CopciAB_400094
CopciAB_396722
CopciAB_372371
CopciAB_543812
CopciAB_285312
CopciAB_285278
CopciAB_443014
CopciAB_367215
CopciAB_471585
CopciAB_1000901
CopciAB_437744
CopciAB_432313
CopciAB_406267
CopciAB_416916
CopciAB_449269
CopciAB_368409
CopciAB_259283
CopciAB_439959
CopciAB_447941
CopciAB_497048
CopciAB_447914
CopciAB_44390
CopciAB_44336
CopciAB_373125
CopciAB_502533
CopciAB_392073
CopciAB_366685
CopciAB_471105
CopciAB_478386
CopciAB_530093
CopciAB_355822
CopciAB_430735
CopciAB_464757
CopciAB_371623
CopciAB_499996
CopciAB_7036
CopciAB_537505
CopciAB_499677
CopciAB_402119
CopciAB_402123
CopciAB_445528
CopciAB_420644
CopciAB_446420
CopciAB_443241
CopciAB_377589
CopciAB_196908
CopciAB_491362
CopciAB_492498
CopciAB_363763
CopciAB_363693
CopciAB_420074
CopciAB_223999
CopciAB_358593
CopciAB_545855
CopciAB_380266
CopciAB_147126
CopciAB_499745
CopciAB_497974
CopciAB_355586
CopciAB_374102
CopciAB_452092
CopciAB_432344
CopciAB_464504
CopciAB_422158
CopciAB_448051
CopciAB_497099
CopciAB_478008
CopciAB_501208
CopciAB_269110
CopciAB_357313
CopciAB_357200
CopciAB_254822
CopciAB_472012
CopciAB_360998
CopciAB_434577
CopciAB_122698
CopciAB_430573
CopciAB_357994
CopciAB_410966
CopciAB_461686
CopciAB_361213
CopciAB_1000428
CopciAB_445846
CopciAB_373379
CopciAB_359391
CopciAB_386792
CopciAB_446424
CopciAB_356069
CopciAB_356471
CopciAB_392072
CopciAB_361652
CopciAB_438589
CopciAB_472156
CopciAB_423922
CopciAB_462738
CopciAB_115338
CopciAB_458943
CopciAB_545096
CopciAB_539369
CopciAB_439589
CopciAB_439559
CopciAB_355021
CopciAB_355558
CopciAB_355503
CopciAB_385888
CopciAB_421532
CopciAB_365627
CopciAB_415201
CopciAB_358343
CopciAB_500899
CopciAB_446779
CopciAB_522776
CopciAB_449179
CopciAB_379857
CopciAB_410399
CopciAB_501015
CopciAB_374765
CopciAB_493365
CopciAB_413057
CopciAB_493391
CopciAB_362075
CopciAB_370023
CopciAB_365365
CopciAB_495485
CopciAB_278770
CopciAB_501865
CopciAB_403600
CopciAB_382442
CopciAB_463299
CopciAB_465102
CopciAB_492977
CopciAB_458586
CopciAB_361036
CopciAB_468628
CopciAB_475005
CopciAB_191140
CopciAB_448649
CopciAB_465232
CopciAB_383677
CopciAB_540189
CopciAB_222978
CopciAB_446815
CopciAB_446838
CopciAB_446855
CopciAB_371091
CopciAB_368906
CopciAB_354296
CopciAB_436360
CopciAB_361309
CopciAB_368055
CopciAB_186783
CopciAB_452062
CopciAB_442228
CopciAB_559334
CopciAB_478544
CopciAB_445432
CopciAB_374
CopciAB_436798
CopciAB_497001
CopciAB_464908
CopciAB_476624
CopciAB_501474
CopciAB_545067
CopciAB_461481
CopciAB_452781
CopciAB_373555
CopciAB_540317
CopciAB_494863
CopciAB_31613
CopciAB_478851
CopciAB_432170
CopciAB_400918
CopciAB_483436
CopciAB_291372
CopciAB_427108
CopciAB_1002309
CopciAB_457218
CopciAB_440703
CopciAB_543653
CopciAB_358558
CopciAB_503975
CopciAB_432177
CopciAB_406427
CopciAB_482713
CopciAB_348218
CopciAB_500564
CopciAB_381928
CopciAB_228567
CopciAB_445901
CopciAB_418410
CopciAB_37449
CopciAB_1002192
CopciAB_374316

## Sheet: mt_DeepLoc
CopciAB_485519
CopciAB_491362
CopciAB_439611
CopciAB_370663
CopciAB_392072
CopciAB_495889
CopciAB_494654
CopciAB_386834
CopciAB_164498
CopciAB_357087
CopciAB_475510
CopciAB_449157
CopciAB_359389
CopciAB_414986
CopciAB_401749
CopciAB_450865
CopciAB_361198
CopciAB_472061
CopciAB_360836
CopciAB_119721
CopciAB_44390
CopciAB_429704
CopciAB_493899
CopciAB_499900
CopciAB_386792
CopciAB_494276
CopciAB_355751
CopciAB_438393
CopciAB_401638
CopciAB_483615
CopciAB_493132
CopciAB_497454
CopciAB_372371
CopciAB_461763
CopciAB_356216
CopciAB_492901
CopciAB_442356
CopciAB_539369
CopciAB_441795
CopciAB_420962
CopciAB_437196
CopciAB_358593
CopciAB_416837
CopciAB_494887
CopciAB_461318
CopciAB_439589
CopciAB_358343
CopciAB_466984
CopciAB_379113
CopciAB_444629
CopciAB_441259
CopciAB_367547
CopciAB_500388
CopciAB_492614
CopciAB_90000
CopciAB_354298
CopciAB_437439
CopciAB_364058
CopciAB_505578
CopciAB_234233
CopciAB_385900
CopciAB_444266
CopciAB_494458
CopciAB_476959
CopciAB_454395
CopciAB_380330
CopciAB_496605
CopciAB_465517
CopciAB_359861
CopciAB_447785
CopciAB_413961
CopciAB_528942
CopciAB_438272
CopciAB_449179
CopciAB_543993
CopciAB_499956
CopciAB_487630
CopciAB_390202
CopciAB_109229
CopciAB_421367
CopciAB_363693
CopciAB_361652
CopciAB_150122
CopciAB_441034
CopciAB_362383
CopciAB_413807
CopciAB_472203
CopciAB_366343
CopciAB_444570
CopciAB_473763
CopciAB_362592
CopciAB_358025
CopciAB_266692
CopciAB_542406
CopciAB_530093
CopciAB_537377
CopciAB_494685
CopciAB_223999
CopciAB_474214
CopciAB_400699
CopciAB_443174
CopciAB_366685
CopciAB_541893
CopciAB_368457
CopciAB_390420
CopciAB_449916
CopciAB_368062
CopciAB_433428
CopciAB_502735
CopciAB_98230
CopciAB_434085
CopciAB_400441
CopciAB_545096
CopciAB_462018
CopciAB_447941
CopciAB_494778
CopciAB_510372
CopciAB_409635
CopciAB_474027
CopciAB_448876
CopciAB_453529
CopciAB_332461
CopciAB_17360
CopciAB_444503
CopciAB_444674
CopciAB_379243
CopciAB_417666
CopciAB_448206
CopciAB_497791
CopciAB_288327
CopciAB_502568
CopciAB_475797
CopciAB_356090
CopciAB_494786
CopciAB_420644
CopciAB_360490
CopciAB_441750
CopciAB_450486
CopciAB_356712
CopciAB_403259
CopciAB_410997
CopciAB_213255
CopciAB_510463
CopciAB_439663
CopciAB_467145
CopciAB_418402
CopciAB_286471
CopciAB_525239
CopciAB_375908
CopciAB_378072
CopciAB_501813
CopciAB_482660
CopciAB_474359
CopciAB_477178
CopciAB_420074
CopciAB_494218
CopciAB_357958
CopciAB_129746
CopciAB_357395
CopciAB_373270
CopciAB_363609
CopciAB_539666
CopciAB_472767
CopciAB_470640
CopciAB_413679
CopciAB_471409
CopciAB_448191
CopciAB_354663
CopciAB_413385
CopciAB_540004
CopciAB_377874
CopciAB_520581
CopciAB_441257
CopciAB_494144
CopciAB_288054
CopciAB_415536
CopciAB_454480
CopciAB_464105
CopciAB_482475
CopciAB_435813
CopciAB_494711
CopciAB_377405
CopciAB_454475
CopciAB_118369
CopciAB_121942
CopciAB_378531
CopciAB_237764
CopciAB_538262
CopciAB_372140
CopciAB_546731
CopciAB_497987
CopciAB_499885
CopciAB_360292
CopciAB_430087
CopciAB_116432
CopciAB_115338
CopciAB_437744
CopciAB_522776
CopciAB_493447
CopciAB_471341
CopciAB_433270
CopciAB_374102
CopciAB_503618
CopciAB_393044
CopciAB_498754
CopciAB_249563
CopciAB_472156
CopciAB_500849
CopciAB_377589
CopciAB_442940
CopciAB_539937
CopciAB_441591
CopciAB_492498
CopciAB_478114
CopciAB_495509
CopciAB_354806
CopciAB_443220
CopciAB_373977
CopciAB_472717
CopciAB_467341
CopciAB_465444
CopciAB_497856
CopciAB_248257
CopciAB_368194
CopciAB_450150
CopciAB_496363
CopciAB_357703
CopciAB_388680
CopciAB_483569
CopciAB_357200
CopciAB_499911
CopciAB_411247
CopciAB_439959
CopciAB_468831
CopciAB_440033
CopciAB_492830
CopciAB_448817
CopciAB_411144
CopciAB_469621
CopciAB_497099
CopciAB_208505
CopciAB_466573
CopciAB_542084
CopciAB_421718
CopciAB_480962
CopciAB_200640
CopciAB_496964
CopciAB_2714
CopciAB_493829
CopciAB_542979
CopciAB_486158
CopciAB_369183
CopciAB_23018
CopciAB_374023
CopciAB_357551
CopciAB_14270
CopciAB_440496
CopciAB_121142
CopciAB_17307
CopciAB_438046
CopciAB_367417
CopciAB_494202
CopciAB_465095
CopciAB_403600
CopciAB_537868
CopciAB_538658
CopciAB_366414
CopciAB_480561
CopciAB_423870
CopciAB_540245
CopciAB_496272
CopciAB_451916
CopciAB_416205
CopciAB_495776
CopciAB_359764
CopciAB_442787
CopciAB_449476
CopciAB_439871
CopciAB_191711
CopciAB_414641
CopciAB_350074
CopciAB_397815
CopciAB_495607
CopciAB_438078
CopciAB_361626
CopciAB_359835
CopciAB_372834
CopciAB_360996
CopciAB_419189
CopciAB_374352
CopciAB_474562
CopciAB_357837
CopciAB_428312
CopciAB_364719
CopciAB_444455
CopciAB_424667
CopciAB_363927
CopciAB_372540
CopciAB_471105
CopciAB_470294
CopciAB_499101
CopciAB_446268
CopciAB_357829
CopciAB_460942
CopciAB_496875
CopciAB_368505
CopciAB_449778
CopciAB_400509
CopciAB_430735
CopciAB_386955
CopciAB_488859
CopciAB_360446
CopciAB_227444
CopciAB_120499
CopciAB_433383
CopciAB_541099
CopciAB_385631
CopciAB_426863
CopciAB_440564
CopciAB_394838
CopciAB_545855
CopciAB_439978
CopciAB_274633
CopciAB_357974
CopciAB_467826
CopciAB_417281
CopciAB_365652
CopciAB_501015
CopciAB_371128
CopciAB_292614
CopciAB_142254
CopciAB_534684
CopciAB_496782
CopciAB_437019
CopciAB_493955
CopciAB_446836
CopciAB_421532
CopciAB_354720
CopciAB_461686
CopciAB_387550
CopciAB_409150
CopciAB_537378
CopciAB_487157
CopciAB_463181
CopciAB_495903
CopciAB_365724
CopciAB_361863
CopciAB_454564
CopciAB_540241
CopciAB_364811
CopciAB_543769
CopciAB_526570
CopciAB_446188
CopciAB_497777
CopciAB_363708
CopciAB_472619
CopciAB_457231
CopciAB_402849
CopciAB_168151
CopciAB_188782
CopciAB_399242
CopciAB_539717
CopciAB_361117
CopciAB_452121
CopciAB_16780
CopciAB_425902
CopciAB_253399
CopciAB_357888
CopciAB_284643
CopciAB_445870
CopciAB_438649
CopciAB_354355
CopciAB_362925
CopciAB_545544
CopciAB_377150
CopciAB_474503
CopciAB_441338
CopciAB_389562
CopciAB_493207
CopciAB_448619
CopciAB_455928
CopciAB_495485
CopciAB_371073
CopciAB_466349
CopciAB_362856
CopciAB_499330
CopciAB_357959
CopciAB_439634
CopciAB_497409
CopciAB_427733
CopciAB_407408
CopciAB_83560
CopciAB_424679
CopciAB_411390
CopciAB_539216
CopciAB_234337
CopciAB_374765
CopciAB_356069
CopciAB_399191
CopciAB_526900
CopciAB_374995
CopciAB_442932
CopciAB_474202
CopciAB_445528
CopciAB_510421
CopciAB_44336
CopciAB_500556
CopciAB_473667
CopciAB_465969
CopciAB_460477
CopciAB_493868
CopciAB_544408
CopciAB_538517
CopciAB_447914
CopciAB_499499
CopciAB_254738
CopciAB_365907
CopciAB_396722
CopciAB_363200
CopciAB_420301
CopciAB_365763
CopciAB_4906
CopciAB_48744
CopciAB_433472
CopciAB_283139
CopciAB_474895
CopciAB_495468
CopciAB_227016
CopciAB_362343
CopciAB_446420
CopciAB_375000
CopciAB_468186
CopciAB_384200
CopciAB_501865
CopciAB_457282
CopciAB_400094
CopciAB_368665
CopciAB_215807
CopciAB_17315
CopciAB_367029
CopciAB_394392
CopciAB_445785
CopciAB_411545
CopciAB_387830
CopciAB_503237
CopciAB_354748
CopciAB_437016
CopciAB_365627
CopciAB_449567
CopciAB_540784
CopciAB_358427
CopciAB_408909
CopciAB_471999
CopciAB_539874
CopciAB_494823
CopciAB_63600
CopciAB_392073
CopciAB_479994
CopciAB_441065
CopciAB_462146
CopciAB_410966
CopciAB_473715
CopciAB_432360
CopciAB_360810
CopciAB_187384
CopciAB_539340
CopciAB_194471
CopciAB_377789
CopciAB_358489
CopciAB_445011
CopciAB_461737
CopciAB_469905
CopciAB_465379
CopciAB_473094
CopciAB_454877
CopciAB_380457
CopciAB_247486
CopciAB_502514
CopciAB_494813
CopciAB_463269
CopciAB_441382
CopciAB_494585
CopciAB_68834
CopciAB_354219
CopciAB_379015
CopciAB_368426
CopciAB_395825
CopciAB_397298
CopciAB_493567
CopciAB_523984
CopciAB_463387
CopciAB_362075
CopciAB_385864
CopciAB_368458
CopciAB_464895
CopciAB_56261
CopciAB_466153
CopciAB_370827
CopciAB_542396
CopciAB_364818
CopciAB_415201
CopciAB_485671
CopciAB_356043
CopciAB_483091
CopciAB_358873
CopciAB_480149
CopciAB_402624
CopciAB_355291
CopciAB_470219
CopciAB_214324
CopciAB_449298
CopciAB_380639
CopciAB_495940
CopciAB_449128
CopciAB_371955
CopciAB_412768
CopciAB_537505
CopciAB_416611
CopciAB_543812
CopciAB_243136
CopciAB_357994
CopciAB_439669
CopciAB_467214
CopciAB_454684
CopciAB_392432
CopciAB_354692
CopciAB_16635
CopciAB_412843
CopciAB_438404
CopciAB_504188
CopciAB_445411
CopciAB_365365
CopciAB_500888
CopciAB_495203
CopciAB_443014
CopciAB_495447
CopciAB_473115
CopciAB_188589
CopciAB_464479
CopciAB_496741
CopciAB_452750
CopciAB_458845
CopciAB_410399
CopciAB_412402
CopciAB_367667
CopciAB_360506
CopciAB_367082
CopciAB_533180
CopciAB_440448
CopciAB_85133
CopciAB_374148
CopciAB_463114
CopciAB_499677
CopciAB_502284
CopciAB_538101
CopciAB_449735
CopciAB_462412
CopciAB_445261
CopciAB_366697
CopciAB_425924
CopciAB_55997
CopciAB_495866
CopciAB_330709
CopciAB_450056
CopciAB_465701
CopciAB_363154
CopciAB_413648
CopciAB_355311
CopciAB_432170
CopciAB_490130
CopciAB_472287
CopciAB_506733
CopciAB_376586
CopciAB_473295
CopciAB_461315
CopciAB_423922
CopciAB_374606
CopciAB_503606
CopciAB_435066
CopciAB_19646
CopciAB_363541
CopciAB_478119
CopciAB_494086
CopciAB_360366
CopciAB_436858
CopciAB_236009
CopciAB_493365
CopciAB_509021
CopciAB_499489
CopciAB_147126
CopciAB_354407
CopciAB_374416
CopciAB_370298
CopciAB_358921
CopciAB_259283
CopciAB_545148
CopciAB_489308
CopciAB_494360
CopciAB_445488
CopciAB_399221
CopciAB_493966
CopciAB_390234
CopciAB_445263
CopciAB_539990
CopciAB_463686
CopciAB_421625
CopciAB_451033
CopciAB_169819
CopciAB_444356
CopciAB_436853
CopciAB_474886
CopciAB_9054
CopciAB_469217
CopciAB_364901
CopciAB_472823
CopciAB_475379
CopciAB_176548
CopciAB_440037
CopciAB_355558
CopciAB_450219
CopciAB_494394
CopciAB_361215
CopciAB_445492
CopciAB_541810
CopciAB_258614
CopciAB_7036
CopciAB_447041
CopciAB_126253
CopciAB_500636
CopciAB_482391
CopciAB_270275
CopciAB_16198
CopciAB_449209
CopciAB_428031
CopciAB_379227
CopciAB_463240
CopciAB_216726
CopciAB_440768
CopciAB_466568
CopciAB_26826
CopciAB_463299
CopciAB_438589
CopciAB_530292

## Sheet: mt_TargetP
CopciAB_493132
CopciAB_494654
CopciAB_409635
CopciAB_367547
CopciAB_387550
CopciAB_385900
CopciAB_400441
CopciAB_388680
CopciAB_4906
CopciAB_448191
CopciAB_356712
CopciAB_433270
CopciAB_441795
CopciAB_358593
CopciAB_253399
CopciAB_492830
CopciAB_474027
CopciAB_412843
CopciAB_494458
CopciAB_386834
CopciAB_400094
CopciAB_545096
CopciAB_379113
CopciAB_372371
CopciAB_440033
CopciAB_492901
CopciAB_538101
CopciAB_121942
CopciAB_400509
CopciAB_359764
CopciAB_494778
CopciAB_448206
CopciAB_400699
CopciAB_429704
CopciAB_501813
CopciAB_455928
CopciAB_386792
CopciAB_390420
CopciAB_487630
CopciAB_445870
CopciAB_465517
CopciAB_191711
CopciAB_401749
CopciAB_374102
CopciAB_445785
CopciAB_483615
CopciAB_428312
CopciAB_540245
CopciAB_433428
CopciAB_360446
CopciAB_461737
CopciAB_360836
CopciAB_495776
CopciAB_358025
CopciAB_187384
CopciAB_356216
CopciAB_150122
CopciAB_444503
CopciAB_443220
CopciAB_437019
CopciAB_14270
CopciAB_492614
CopciAB_454395
CopciAB_450150
CopciAB_360292
CopciAB_413679
CopciAB_443174
CopciAB_541893
CopciAB_372834
CopciAB_370827
CopciAB_413961
CopciAB_403600
CopciAB_416205
CopciAB_502568
CopciAB_446268
CopciAB_468831
CopciAB_478114
CopciAB_387830
CopciAB_354748
CopciAB_483569
CopciAB_448619
CopciAB_439589
CopciAB_397815
CopciAB_540241
CopciAB_433472
CopciAB_501015
CopciAB_357829
CopciAB_444674
CopciAB_362075
CopciAB_393044
CopciAB_378531
CopciAB_411247
CopciAB_368665
CopciAB_454867
CopciAB_413385
CopciAB_539666
CopciAB_542406
CopciAB_357959
CopciAB_448817
CopciAB_430735
CopciAB_288327
CopciAB_497099
CopciAB_471105
CopciAB_363927
CopciAB_475797
CopciAB_461763
CopciAB_454475
CopciAB_421532
CopciAB_545855
CopciAB_413807
CopciAB_437196
CopciAB_283139
CopciAB_63600
CopciAB_449179
CopciAB_452121
CopciAB_129746
CopciAB_538262
CopciAB_441591
CopciAB_115338
CopciAB_448876
CopciAB_497777
CopciAB_362592
CopciAB_377589
CopciAB_449476
CopciAB_449157
CopciAB_441338
CopciAB_493829
CopciAB_539369
CopciAB_237764
CopciAB_449778
CopciAB_544408
CopciAB_423870
CopciAB_439611
CopciAB_497454
CopciAB_416837
CopciAB_522776
CopciAB_462018
CopciAB_442932
CopciAB_465095
CopciAB_366685
CopciAB_418402
CopciAB_215807
CopciAB_249563
CopciAB_467341
CopciAB_430087
CopciAB_464895
CopciAB_466349
CopciAB_464479
CopciAB_363708
CopciAB_510372
CopciAB_248257
CopciAB_465379
CopciAB_357551
CopciAB_494823
CopciAB_472619
CopciAB_399191
CopciAB_407408
CopciAB_357703
CopciAB_357958
CopciAB_369183
CopciAB_485519
CopciAB_425902
CopciAB_447785
CopciAB_368457
CopciAB_470219
CopciAB_494144
CopciAB_357200
CopciAB_466984
CopciAB_545544
CopciAB_442940
CopciAB_458845
CopciAB_362343
CopciAB_354663
CopciAB_498754
CopciAB_466153
CopciAB_500556
CopciAB_188782
CopciAB_496605
CopciAB_360996
CopciAB_492498
CopciAB_474895
CopciAB_223999
CopciAB_472767
CopciAB_501865
CopciAB_23018
CopciAB_454480
CopciAB_494685
CopciAB_234233
CopciAB_408909
CopciAB_424679
CopciAB_373977
CopciAB_85133
CopciAB_450486
CopciAB_374023
CopciAB_499956
CopciAB_441259
CopciAB_194471
CopciAB_366476
CopciAB_510421
CopciAB_530093
CopciAB_482475
CopciAB_461318
CopciAB_361198
CopciAB_414986
CopciAB_540004
CopciAB_380330
CopciAB_446188
CopciAB_17360
CopciAB_497856
CopciAB_359835
CopciAB_500849
CopciAB_444570
CopciAB_402849
CopciAB_367417
CopciAB_477178
CopciAB_120499
CopciAB_494887
CopciAB_441034
CopciAB_472717
CopciAB_420644
CopciAB_439978
CopciAB_386955
CopciAB_451916
CopciAB_496363
CopciAB_480962
CopciAB_457193
CopciAB_446836
CopciAB_411144
CopciAB_414641
CopciAB_385864
CopciAB_499885
CopciAB_421718
CopciAB_274633
CopciAB_503237
CopciAB_496782
CopciAB_378072
CopciAB_377789
CopciAB_109229
CopciAB_461686
CopciAB_441750
CopciAB_439959
CopciAB_234337
CopciAB_495468
CopciAB_542084
CopciAB_439871
CopciAB_374765
CopciAB_474562
CopciAB_438272
CopciAB_444266
CopciAB_370663
CopciAB_439954
CopciAB_464105
CopciAB_474359
CopciAB_440496
CopciAB_447914
CopciAB_438393
CopciAB_213255
CopciAB_359861
CopciAB_499101
CopciAB_365627
CopciAB_410997
CopciAB_354355
CopciAB_116432
CopciAB_503618
CopciAB_28769
CopciAB_528942
CopciAB_539717
CopciAB_364811
CopciAB_392073
CopciAB_420301
CopciAB_415536
CopciAB_441645
CopciAB_361626
CopciAB_444826
CopciAB_390202
CopciAB_122698
CopciAB_358489
CopciAB_518017
CopciAB_366297
CopciAB_487157
CopciAB_286471
CopciAB_539937
CopciAB_401638
CopciAB_424919
CopciAB_357395
CopciAB_472287
CopciAB_472061
CopciAB_372140
CopciAB_142254
CopciAB_459251
CopciAB_361213
CopciAB_439682
CopciAB_417666
CopciAB_358355
CopciAB_440564
CopciAB_389562
CopciAB_520581
CopciAB_442787
CopciAB_483091
CopciAB_493447
CopciAB_460942
CopciAB_200640
CopciAB_525239
CopciAB_374352
CopciAB_98230
CopciAB_358510
CopciAB_497987
CopciAB_435066
CopciAB_17307
CopciAB_467149
CopciAB_468546
CopciAB_365412
CopciAB_543769
CopciAB_510463
CopciAB_356069
CopciAB_164498
CopciAB_19646
CopciAB_421367
CopciAB_465612
CopciAB_450056
CopciAB_484666
